# Supplementary material for: SKP2 attenuates autophagy through Beclin1-ubiquitination and its inhibition reduces MERS-Coronavirus infection
Source: Nat Commun. 2019 Dec 18;10:5770. doi: 10.1038/s41467-019-13659-4 (PMC6920372; doi:10.1038/s41467-019-13659-4)
Supplement: Supplementary file 4 — Source Data [file 41467_2019_13659_MOESM4_ESM.xlsx]

## Sheet: Figure1
A	HEK293	Protein			mRNA
	condition	Replicate no	BECN1		condition	Replicate no	BECN1
	control	1	1		control	1	0.8183
		2	1			2	1.5008
		3	1			3	0.9174
	ect. FKBP51	1	2.15066			4	0.7635
		2	1.91867		ect. FKBP51	1	1
		3	2.47617			2	0.8467
	ect. FKBP52	1	0.788351			3	0.7955
		2	0.785434			4	1.0792
		3	0.45797		ect. FKBP52	1	1.0714
						2	1.0714
						3	1.6667
						4	0.3846
D	HEK293		BECN1-intensity (100%)
	CHX (min)	Replicate no	control	ect. FKBP51	MG132
	0	1	100	100	100
		2	100	100	100
		3	100	100	100
	30	1	73.6443	93.6578	92.0507
		2	92.7193	94.7506	88.2305
		3	92.7732	80.2623	79.5005
	60	1	39.4247	69.9013	92.4236
		2	40.7052	73.3208	101.515
		3	49.0351	83.2533	74.9608
	90	1	24.0871	66.6375	75.5598
		2	23.2341	69.653	78.693
		3	29.6544	66.0345	80.0547
F	HEK293		BECN1-intensity (100%)
	chase time (min)	Replicate no	control	ect. FKBP51	MG132
	0	1	100	100	100
		2	100	100	100
		3	100	100	100
	30	1	85.205	78.216	96.9529
		2	83.3596	96.4081	98.5056
		3	96.6759	109.565	97.657
	60	1	40.3153	79.7488	104.597
		2	40.2657	63.6601	99.8698
		3	43.4892	65.8917	83.7879
	90	1	24.1214	37.876	81.0989
		2	35.3864	33.0212	77.9361
		3	21.2165	59.788	59.04

## Sheet: Figure2
D	HEK293		BECN1-intensity (100%)
	CHX (min)	Replicate no	control	ect.TRAF6	ect. SKP2	MG132	ect. Skp2 + MG132
	0	1	100	100	100	100	100
		2	100	100	100	100	100
		3	100	100	100	100	100
	30	1	73.839	88.6796	61.0796	92.0507	62.9215
		2	93.4362	78.5646	62.6656	88.2305	86.7791
		3	93.0519	82.1888	51.2335	79.5005	89.0749
	60	1	39.5289	27.4115	27.3752	92.4236	72.0559
		2	41.0199	50.1367	25.942	101.515	77.3507
		3	49.1825	44.8876	19.6552	74.9608	97.7157
	90	1	24.1507	20.1373	20.6147	75.5598	77.5233
		2	23.4137	27.4999	36.3309	78.693	67.3999
		3	29.7435	30.1489	21.8426	80.0547	94.1348
F	HEK293		BECN1-intensity (100%)
	chase time (min)	Replicate no	control	ect.TRAF6	ect. SKP2	MG132	ect. Skp2 + MG132
	0	1	100	100	100	100	100
		2	100	100	100	100	100
		3	100	100	100	100	100
	30	1	82.3112	109.111	73.0317	96.9529	91.5422
		2	85.2882	81.2257	78.7053	98.5056	97.4261
		3	93.7827	90.174	57.9759	97.657	82.6676
	60	1	38.946	47.0213	29.3109	104.597	76.9117
		2	41.1973	44.2696	37.1586	99.8698	87.4937
		3	42.1877	46.5217	22.4304	83.7879	103.144
	90	1	23.3021	45.2637	22.656	81.0989	68.5519
		2	36.2051	17.8661	28.8902	77.9361	93.3816
		3	20.5816	34.1271	14.7421	59.04	80.7331
K	HEK293		BECN1-intensity (100%)
	CHX (min)	Replicate no	si-control	si-SKP2
	0	1	100	100
		2	100	100
		3	100	100
	30	1	92.1621	95.8592
		2	68.4125	93.7138
		3	127.211	93.8607
	60	1	68.3963	84.7642
		2	50.1047	84.3708
		3	54.3127	102.599
	90	1	21.266	40.5755
		2	42.3215	56.2935
		3	22.6153	73.88
M	HEK293		BECN1-intensity (100%)
	chase time (min)	Replicate no	si-control	si-SKP2
	0	1	100	100
		2	100	100
		3	100	100
	30	1	71.2218	74.9873
		2	84.5578	104.517
		3	96.9659	105.152
	60	1	49.503	76.1775
		2	31.8634	73.6711
		3	56.903	62.6739
	90	1	45.0217	87.2185
		2	18.1632	59.7442
		3	33.2607	31.7107

## Sheet: Figure4
C	HEK293		BECN1-intensity (100%)
	CHX (min)	Replicate no	control	SKP2 wt	SKP2 72D75D	SKP2 72A
	0	1	100	100	100	100
		2	100	100	100	100
		3	100	100	100	100
	30	1	99.6748	73.1826	48.1321	97.5349
		2	95.8045	62.7114	45.1265	70.1359
		3	71.386	61.5403	104.456	92.5677
	60	1	45.4228	25.8222	19.2698	57.3455
		2	43.6738	27.1422	41.9592	38.1219
		3	55.3906	18.0237	23.2724	45.0809
	90	1	21.3314	13.1608	16.5852	12.5153
		2	26.0261	27.9398	12.5003	33.9898
		3	16.2646	17.4846	10.6518	22.5269
F	HEK293		BECN1-intensity (100%)
	chase time (min)	Replicate no	vehicle	PHLPPi
	0	1	100	100
		2	100	100
		3	100	100
		4	100	100
	30	1	84.2823	64.2242
		2	94.7987	54.5189
		3	85.0581	82.164
		4	83.3473	50.2605
	60	1	40.2905	53.8677
		2	57.0163	41.7043
		3	55.0358	13.5752
		4	68.8258	33.1174
	90	1	29.7539	43.2148
		2	24.5352	22.7837
		3	66.3219	17.8614
		4	55.4489	23.3126
H	HEK293		BECN1-intensity (100%)
	CHX (min)	Replicate no	BECN1-wt		BECN1-K402R
			vehicle	PHLPPi	vehicle	PHLPPi
	0	1	100	100	100	100
		2	100	100	100	100
		3	100	100	100	100
	30	1	89.4788	53.2788	96.236	60.6687
		2	78.2049	56.9191	93.4576	108.081
		3	80.1421	58.0827	80.0975	100.516
	60	1	34.8481	27.5955	92.7591	63.9606
		2	45.8573	35.9348	70.082	73.8808
		3	47.6498	23.7173	78.395	91.8769
	90	1	17.6049	20.3314	62.3407	56.7693
		2	13.4086	31.1389	54.1572	47.4338
		3	44.1596	19.8675	40.6242	56.9586
J	HEK293		BECN1-intensity (100%)
	CHX (min)	Replicate no	vehicle	Akti X	MK-2206
	0	1	100	100	100
		2	100	100	100
		3	100	100	100
	30	1	81.8407	84.0441	95.307
		2	90.8889	84.4037	90.6267
		3	97.355	97.9243	81.9246
	60	1	70.8246	88.0758	84.0739
		2	66.1898	73.3259	75.5787
		3	59.6338	83.1056	81.121
	90	1	28.3398	54.0502	83.5164
		2	28.482	60.8218	75.9935
		3	48.3434	77.8707	53.4514
L	HEK293		BECN1-intensity (100%)
	chase time (min)	Replicate no	vehicle	Akti X	MK-2206
	0	1	100	100	100
		2	100	100	100
		3	100	100	100
	30	1	69.4655	89.8252	66.36
		2	62.7667	98.3132	73.1292
		3	66.5482	92.4731	114.549
	60	1	40.2764	56.8245	86.4745
		2	33.7131	66.4298	89.18
		3	27.7026	69.7332	85.1774
	90	1	21.9894	39.6035	69.7432
		2	39.3618	40.1762	45.6643
		3	33.3499	16.103	57.6536
M	HEK293		LLPs (100%)
	siRNA	treatment	Replicate no	Proteolysis (%)
	si-Control	vehicle	1	113.414
			2	97.9903
			3	93.5265
			4	92.5423
			5	101.862
			6	100.665
		3-MA	1	88.5692
			2	99.5455
			3	114.075
			4	88.9937
			5	102.378
			6	91.0792
	si-Skp2	vehicle	1	90.1255
			2	137.301
			3	172.049
			4	131.498
			5	145.836
			6	115.863
		3-MA	1	88.4833
			2	89.9224
			3	119.655
			4	110.273
			5	104.528
			6	94.1208

## Sheet: Figure5
A	HEK293		BECN1-intensity (100%)
	chase time (min)	Replicate no	vehicle	SMER3	SMIP004	C1
	0	1	100	100	100	100
		2	100	100	100	100
		3	100	100	100	100
	30	1	74.4896	75.6096	108.292	75.5861
		2	94.8999	94.7178	97.6823	73.334
		3	94.5581	100.859	100.565	88.558
	60	1	39.8772	76.5882	82.2128	43.68
		2	41.6625	64.3376	87.0971	45.645
		3	49.9785	74.0532	89.7087	47.4185
	90	1	24.3635	43.7069	88.8287	34.0667
		2	23.7805	37.811	87.6337	25.6581
		3	30.225	53.3804	94.3398	38.4565
B	HEK293		BECN1-intensity (100%)
	chase time (min)	Replicate no	vehicle	SMER3	SMIP004	C1
	0	1	100	100	100	100
		2	100	100	100	100
		3	100	100	100	100
		4	100	100	100	100
	30	1	84.6623	107.341	108.27	97.8952
		2	82.4824	102.78	82.4786	102.239
		3	94.6755	68.6713	110.196	79.3228
		4	92.9214	97.4195	92.7274	74.3298
	60	1	40.0585	67.7656	84.7714	43.033
		2	39.842	61.9527	72.6794	67.5494
		3	42.5893	45.9152	93.5131	79.4132
		4	70.5434	95.8542	95.4369	89.0199
	90	1	23.9677	37.721	50.6762	26.5375
		2	35.014	28.2877	65.166	19.9143
		3	20.7775	31.4234	99.511	35.2048
		4	27.8539	62.4862	87.2374	53.155
D	HEK293		LLPs (100%)
	siRNA	treatment	Replicate no	Proteolysis (%)
	Control	vehicle	1	71.4597
			2	113.483
			3	94.6051
			4	102.367
			5	117.376
			6	100.709
		3-MA	1	100.675
			2	98.0212
			3	95.5345
			4	70.7748
			5	102.602
			6	114.317
	Starvation (HBSS)	vehicle	1	173.177
			2	118.562
			3	160.097
			4	164.905
			5	86.5252
			6	184.034
		3-MA	1	97.3223
			2	105.713
			3	102.775
			4	111.18
			5	110.013
			6	113.392
	C1	vehicle	1	123.721
			2	112.006
			3	114.613
			4	124.472
			5	125.733
			6	142.789
		3-MA	1	95.8166
			2	129.295
			3	117.797
			4	105.463
			5	93.5256
			6	97.5449
	SMER3	vehicle	1	108.315
			2	148.501
			3	171.718
			4	176.181
			5	150.436
			6	97.3134
		3-MA	1	96.2504
			2	98.8032
			3	89.8977
			4	111.8
			5	95.3011
			6	93.5842
	SMIP004	vehicle	1	99.0694
			2	161.011
			3	172.892
			4	206.408
			5	168.38
			6	173.477
		3-MA	1	102.231
			2	101.619
			3	77.6666
			4	102.018
			5	96.3605
			6	110.13
F	VeroB4		Flux (BafA1)
	treatment	Bafilomycin A1	Replicate no	LC3B-II/I
	vehicle	Control	1	1
			2	1
			3	1
			4	1
		BafA1	1	2.89805
			2	2.59444
			3	2.97491
			4	2.76584
	SMIP004	Control	1	1.96699
			2	1.699
			3	1.36978
			4	2.48383
		BafA1	1	3.48435
			2	6.35363
			3	4.05793
			4	4.09112

## Sheet: Figure6
B		BECN1-Ubiquitination
	Infection	Replicate no	Ub binding to BECN1
	Control	1	1.02407
		2	0.975927
		3	1.1282
		4	0.871796
	MERS-CoV	1	2.05589
		2	1.68612
		3	1.32851
		4	1.27836
C		LC3B-mRFP-GFP
	Infection	Replicate no	RFP	RFP/GFP colocalized
	Control	1	17	4
		2	11	6
		3	16	4
		4	10	7
		5	5	6
		6	14	4
		7	14	8
		8	15	3
		9	10	9
		10	6	5
		11	29	3
		12	5	5
		13	9	0
	MERS-CoV	1	1	32
		2	9	9
		3	3	19
		4	16	8
		5	5	23
		6	1	16
		7	2	21
		8	6	26
		9	6	29
		10	12	19
		11	7	19
		12	1	31
F	ATG14 oligomerization
	Infection	Replicate no	Monomers	Oligomers
	Control	1	1.05296	1.05821
		2	1.27546	1.15263
		3	0.671582	0.789162
	MERS-CoV	1	1.08804	0.200599
		2	1.1165	0.0386302
		3	0.694835	0.0408966
G	VeroB4		Flux (BafA1)
	treatment	Bafilomycin A1	Replicate no	LC3B-II/I
	Control	Control	1	1
			2	1
			3	1
			4	1
		BafA1	1	2.89805
			2	2.59444
			3	2.97491
			4	2.76584
	MERS-CoV	Control	1	2.80278
			2	1.56677
			3	1.78722
			4	1.52972
		BafA1	1	3.11071
			2	2.54332
			3	2.16756
			4	1.16132
H	STX17-binding
	Infection	Replicate no	VAMP8	SNAP29
	Control	1	0.92019	1.00889
		2	1.07981	0.991107
		3	0.904357	1.25968
		4	1.09564	0.740324
	MERS-CoV	1	0.692488	0.711001
		2	0.602566	0.646534
		3	0.819312	0.770469
		4	0.649016	0.737252

## Sheet: Figure7
A		MERS wt
RAW		hpi	Replicate no.	Titer
(PFU/ML)	VeroB4	t24	1	2.49485
log scale	VeroB4	t24	2	2.56067
	VeroB4	t24	3	2.61182
	VeroB4-ATG5 KO	t24	1	4.24864
	VeroB4-ATG5 KO	t24	2	4.25964
	VeroB4-ATG5 KO	t24	3	4.32968
	VeroB4	t48	1	4.79588
	VeroB4	t48	2	4.73221
	VeroB4	t48	3	5.18906
	VeroB4-ATG5 KO	t48	1	6.39794
	VeroB4-ATG5 KO	t48	2	6.41345
	VeroB4-ATG5 KO	t48	3	6.39794
FOLD	VeroB4	t24	1	0.863874
(PFU/ML)	VeroB4	t24	2	1.00524
	VeroB4	t24	3	1.13089
	VeroB4-ATG5 KO	t24	1	49.0052
	VeroB4-ATG5 KO	t24	2	50.2618
	VeroB4-ATG5 KO	t24	3	59.0576
	VeroB4	t48	1	0.691824
	VeroB4	t48	2	0.597484
	VeroB4	t48	3	1.71069
	VeroB4-ATG5 KO	t48	1	27.673
	VeroB4-ATG5 KO	t48	2	28.6792
	VeroB4-ATG5 KO	t48	3	27.673
B	VeroB4	t24	1	8.549
RAW	VeroB4	t24	2	8.58206
(GE/ML)	VeroB4	t24	3	8.617
log scale	VeroB4-ATG5 KO	t24	1	9.27462
	VeroB4-ATG5 KO	t24	2	9.34242
	VeroB4-ATG5 KO	t24	3	9.43136
	VeroB4	t48	1	11.5977
	VeroB4	t48	2	11.4914
	VeroB4	t48	3	12.0286
	VeroB4-ATG5 KO	t48	1	11.9795
	VeroB4-ATG5 KO	t48	2	11.9609
	VeroB4-ATG5 KO	t48	3	12.0934
FOLD	VeroB4	t24	1	0.923478
(GE/ML)	VeroB4	t24	2	0.996522
	VeroB4	t24	3	1.08
	VeroB4-ATG5 KO	t24	1	4.90957
	VeroB4-ATG5 KO	t24	2	5.73913
	VeroB4-ATG5 KO	t24	3	7.04348
	VeroB4	t48	1	0.669673
	VeroB4	t48	2	0.524239
	VeroB4	t48	3	1.80609
	VeroB4-ATG5 KO	t48	1	1.6133
	VeroB4-ATG5 KO	t48	2	1.54566
	VeroB4-ATG5 KO	t48	3	2.09696

## Sheet: Figure8
A	VeroB4	DMSO (control)			SKPi
FOLD	Replicate no.	1	2	3	1	2	3
(GE/ML)	t24	1.42308	0.517308	1.05962	0.110962	0.0113077	0.0121154
	t48	1.23703	0.517532	1.24544	0.0223001	0.00471248	0.00763675
C	LC3B-mRFP-GFP
	Replicate no.		1	2	3	4	5	6	7	8	9	10	11	12	13
RFP	vehicle / not-infected		11	16	18	21	15	14	17	18	22	17	16	12	10
	vehicle / infected		40	18	21	24	27	19	22	30	37	24	25	31
	SKPi / not-infected		33	27	34	24	31	37	21	22	25	20	17	19
	SKPi / infected		33	22	40	34	37	33	39	21	41	18	21	22
RFP/GFP colocalized	vehicle / not-infected		2	5	4	7	4	11	3	3	4	5	3	1	1
	vehicle / infected		33	12	18	21	24	19	20	28	21	16	6	30
	SKPi / not-infected		4	2	2	1	5	7	4	1	5	3	1	1
	SKPi / infected		9	5	13	8	6	11	5	3	4	2	6	17
E	ATG14 oligomerization		DMSO (control)			SKPi
	Replicate no.		1	2	3	1	2	3
	monomers		0.834972	1.26231	0.902717	1.23878	0.610447	0.666414
	oligomers		1.41947	0.576158	1.00437	2.45635	2.62208	2.18724
F	STX17-binding		DMSO (control)				SKPi
	Replicate no.		1	2	3	4	1	2	3	4
	VAMP8		1.06944	0.930565	1.11598	0.88402	1.45757	1.70287	1.2576	1.16718
	SNAP29		1.04749	0.952512	1.02203	0.977969	0.730378	0.724537	1.95441	1.90027

## Sheet: Figure9
A	VeroB4
	treatment	BafA1	Replicate no	LC3B-II/I
	vehicle	vehicle	1	1
			2	1
			3	1
			4	1
			5	1
			6	1
			7	1
			8	1
		BafA1	1	1.6823
			2	1.60506
			3	1.61837
			4	1.53033
			5	1.48914
			6	1.2968
			7	1.7866
			8	1.44259
	GOS	vehicle	1	3.15931
			2	3.24469
			3	3.0448
		BafA1	1	3.58247
			2	5.41647
			3	5.81595
	NIC	vehicle	1	7.96477
			2	7.21133
			3	9.21387
		BafA1	1	11.8519
			2	13.111
			3	15.4371
	PIM	vehicle	1	0.953036
			2	1.19006
			3	1.08041
		BafA1	1	0.819753
			2	0.837502
			3	0.624833
	PYR	vehicle	1	0.637796
			2	0.72281
			3	0.577343
		BafA1	1	0.576622
			2	0.676272
			3	0.578536
	RAS	vehicle	1	1.2199
			2	1.66234
			3	1.73729
		BafA1	1	1.29827
			2	2.01673
			3	1.70387
	SAL	vehicle	1	3.76668
			2	2.50165
			3	1.75856
		BafA1	1	3.95286
			2	4.88908
			3	3.63824
	TAM	vehicle	1	1.96423
			2	1.73849
			3	2.59399
		BafA1	1	2.08532
			2	1.67172
			3	1.72588
	VAL	vehicle	1	4.616
			2	5.06894
			3	5.57432
		BafA1	1	8.50688
			2	9.73331
			3	9.83124
B	VeroB4	Replicate no	24h p.i.	48h p.i.
FOLD	DMSO	1	1.04442	0.976852
(GE/ML)		2	0.993998	0.953704
		3	0.961585	1.06944
	GOS	1	0.403361	0.224074
		2	0.27443	0.138426
		3	0.320528	0.177778
	NIC	1	0.143697	0.00912037
		2	0.0641056	0.00930556
		3	0.0579832	0.00791667
	PIM	1	1.08043	1.02315
		2	0.659064	0.800926
		3	0.727491	0.907407
	PYR	1	1.83673	0.62037
		2	1.70348	0.643519
		3	1.48739	0.546296
	RAS	1	1.08043	1.00926
		2	1.10924	0.944444
		3	1.23169	1.05093
	SAL	1	0.360144	0.726852
		2	0.332413	0.773148
		3	0.392557	0.75
	TAM	1	1.12725	1.14352
		2	1.2461	1.0463
		3	1.06242	1.125
	VAL	1	0.0296399	0.0203704
		2	0.0354742	0.0328241
		3	0.0329172	0.0367593
C	Conc (uM)	Replicate no	SKP2i	VAL	NIC
PERCENTAGE	0	1	44.0731	44.0731	44.0731
FOLD DIFFERENCE		2	86.747	86.747	86.747
(GE/ML)		3	48.6203	48.6203	48.6203
		4	174.194	174.194	174.194
		5	113.681	113.681	113.681
		6	127.672	127.672	127.672
		7	121.376	121.376	121.376
		8	91.9938	91.9938	91.9938
		9	91.644	91.644	91.644
	0.01	1	3.74271	8.42985	8.04508
		2	2.25962	12.8022	0.91644
		3	1.87835	10.0389	1.72095
	0.03	1	2.16867	0.155655	4.30237
		2	0.797513	0.216168	2.02526
		3	3.56782	0.137466	5.77147
	0.1	1	0.295919	0.124524	6.36611
		2	2.24913	0.075204	1.18578
		3	2.7808	0.0336844	5.24679
	0.3	1	0.338593	0.00264089	1.1473
		2	1.01438	0.00111757	0.647105
		3	0.50719	0.027773	0.573649
	1	1	0.0493199	0.00137291	0.0125223
		2	1.15429	0	0.0221415
		3	6.08628	0.00103887	0.00252196
	3	1	0.423241	0.00026234	0.000465216
		2	0.17979	0.000272833	0.000629615
		3	0.271784	0	0.0055616
	10	1	0.0626117	8.91955e-05	0.00154955
		2	0.11473	0.000169821	0.0188535
		3	0.0839487	8.46483e-05	0.001637
	30	1	0.000937427	3.48037e-05	0.00119277
		2	0.0026164	0.000119452	0.000650602
		3	0.0011508	5.26428e-05	0.00137116
	100	1	0.000259541
		2	0.000682083
		3	0.00109833

## Sheet: FigureS1
A		BECN1 protein level				Ub binding to BECN1
	treatment	Replicate no	BECN1		treatment	Replicate no	Ub to BECN1
	vehicle	1	1.07029		vehicle	1	0.740491
		2	1.02954			2	1.03663
		3	0.822716			3	1.22288
	MG132	1	1.59243		MG132	1	1.60221
		2	1.2561			2	2.03273
		3	1.46181			3	1.63019
B		BECN1 protein level
	treatment	Replicate no	BECN1
	vehicle	1	0.806736
		2	1.04265
		3	1.15062
	MG132	1	1.67493
		2	1.58619
		3	1.88038
	NH4CL	1	0.647298
		2	1.18462
		3	1.09406
C		si-Skp2
	siRNA	Replicate no	Skp2	BECN1	LC3BII/I	P27
	si-Control	1	0.87425	0.961912	0.817628	0.599939
		2	0.729938	1.05895	1.32703	1.12533
		3	1.39581	0.97914	0.855344	1.27473
	si-Skp2	1	0.152213	2.30064	2.04348	3.6185
		2	0.156888	2.64207	2.64839	3.68242
		3	0.0371473	3.3883	2.70341	4.27239
D		Skp2 overexpression
	overexpression	Replicate no	BECN1	P27
	vector Control	1	1.09114	1.15172
		2	0.851398	0.913186
		3	0.926889	1.05627
		4	1.005	1.03488
		5	1.05828	0.925501
		6	1.06729	0.918444
	Skp2-myc	1	0.553707	0.426006
		2	0.468465	0.286876
		3	0.539992	0.289016
		4	0.574514	0.125708
		5	0.874421	0.123805
		6	0.905409	0.113381
H		si-Skp2
	siRNA	Replicate no	P62
	si-Control	1	0.912981
		2	0.975766
		3	1.11125
	si-Skp2	1	0.719793
		2	0.711088
		3	0.6906

## Sheet: FigureS2
A		% viability (MTT)
	Concentration (µM)	Replicate no	C1	SMER3	SMIP004
	0	1	100.459	100.459	100.122
		2	99.8042	99.8042	99.915
		3	99.737	99.737	99.9628
		4	107.021	107.021	99.821
		5	94.3798	94.3798	99.6652
		6	98.5995	98.5995	100.514
	0.03	1	104.765	98.5453
		2	104.211	98.5621
		3	103.657	98.5453
		4	91.7745	84.3441
		5	94.9852	79.684
		6	95.3705	93.7743
	0.1	1	103.876	94.2818	98.9266
		2	104.631	96.7996	99.5164
		3	104.497	93.09	99.8353
		4	89.1876	82.803	97.6215
		5	91.0957	80.583	97.1365
		6	90.2518	83.5368	97.6215
	0.3	1	104.295	92.6704	98.0179
		2	103.959	93.9293	99.2613
		3	102.717	92.0661	99.0063
		4	92.1782	75.7945	95.0236
		5	86.5274	76.4183	94.1922
		6	86.2889	76.7485	96.4784
	1	1	102.298	93.1739	97.7468
		2	102.55	94.3153	97.4918
		3	103.355	92.8214	98.3048
		4	84.0139	91.6278	96.2706
		5	85.2798	79.5923	94.8157
		6	86.6741	87.2796	94.3654
	3	1	103.322	94.5	96.2961
		2	103.053	94.4328	96.2642
		3	104.245	94.4664	96.328
		4	81.482	88.2153	94.2615
		5	80.5647	81.9407	91.0228
		6	87.2796	87.0594	94.3481
	10	1	102.566	93.6104	93.4106
		2	103.943	91.1429	94.4468
		3	103.255	92.7039	95.9294
		4	89.5179	80.0877	88.7713
		5	87.5181	79.1153	89.7412
		6	90.3068	83.9772	92.0273
	30	1	99.931	93.4425	88.5004
		2	101.19	92.7543	87.4801
		3	100.367	93.3586	89.2656
		4	73.7213	80.3078	81.2547
		5	69.4832	78.4364	82.3631
		6	71.483	81.7756	85.3074
	100	1	91.3704	86.2751	93.283
		2	91.8908	86.6948	93.7613
		3	91.8069	86.6276	93.283
		4	59.099	53.9068	82.6229
		5	59.8512	53.8885	84.3722
		6	61.3189	55.6131	86.2427
C		Bafilomycin titration
	concentration (nM)	Replicate no	LC3-BII/I
	0	1	0.906391
		2	1.09361
		3	0.968336
		4	1.03166
		5	0.945719
		6	1.05428
	1	1	1.52095
		2	1.52367
		3	1.02923
	3	1	1.63007
		2	1.22286
		3	1.34779
	10	1	1.73867
		2	1.75877
		3	1.92977
	30	1	1.87169
		2	2.18411
		3	2.03723
	100	1	2.36079
		2	2.12701
		3	1.95462
	300	1	1.94
		2	2.16927
		3	2.23175
	1000	1	2.03558
		2	2.00476
		3	2.82783
D		Flux (BafA1) HBSS
	Starvation	Bafilomycin A1	Replicate no	LC3-BII/I
	Control	vehicle	1	1
			2	1
			3	1
		BafA1	1	2.08916
			2	2.18452
			3	2.06032
	HBSS	vehicle	1	1.86981
			2	1.78595
			3	2.40922
		BafA1	1	3.47966
			2	3.41328
			3	2.60991
EFG		Protein level	E	F	G
	treatment	Replicate no	BECN1	LC3-BII/I	P62
	Control/vehicle	1	1	1	1
		2	1	1	1
		3	1	1	1
	C1	1	1.73585	0.820124	0.44611
		2	1.42906	1.03784	0.985043
		3	2.53194	0.943676	0.611966
	SMER3	1	1.96496	1.38618	0.757614
		2	1.97537	1.969	0.455792
		3	1.7906	1.46672	0.42956
	SMIP004	1	2.12499	2.17156	0.466522
		2	3.36019	2.28255	0.335323
		3	2.10878	1.83137	0.298843
I		ATG14 oligomerization
	treatment	Replicate no	Monomers	Oligomers
	Control/vehicle	1	1.17546	1.19071
		2	0.966698	0.934953
		3	0.857847	0.874333
	SKPi	1	0.759899	2.46046
		2	1.32005	2.0727
		3	0.979579	1.65086

[truncated: 8 more sheets: FigureS3, FigureS4, FigureS5, FigureS6, FigureS7, FigureS8, FigureS9, FigureS10]
